# Supplementary material for: Analyses of Fatty Acids, Proteins, Ascorbic Acid, Bioactive Phenolic Compounds and Antioxidant Activity of Canadian Barley Cultivars and Elite Germplasm
Source: Molecules. 2022 Nov 14;27(22):7852. doi: 10.3390/molecules27227852 (PMC9693253; doi:10.3390/molecules27227852)
Supplement: Supplementary file 1 [file molecules-27-07852-s001.zip]

Archive with 1 entries (1 files):
- molecules-2013155-Supplementary.pdf
